# Supplementary material for: BODIPY Conjugate of Epibrassinolide as a Novel Biologically Active Probe for In Vivo Imaging
Source: Int J Mol Sci. 2021 Mar 30;22(7):3599. doi: 10.3390/ijms22073599 (PMC8036458; doi:10.3390/ijms22073599)
Supplement: Supplementary file 1 [file ijms-22-03599-s001.zip]

Archive with 2 entries (2 files):
- Starodubtseva et al., 2021_Supplementary Materials_R1.pdf
- Supplementary movie SM1.avi
